# Supplementary material for: Effects of Perfluorinated Alkyl Substances (PFAS) on Amphibian Body and Liver Conditions: Is Lipid Metabolism Being Perturbed throughout Metamorphosis?
Source: Toxics. 2024 Oct 10;12(10):732. doi: 10.3390/toxics12100732 (PMC11510839; doi:10.3390/toxics12100732)
Supplement: Supplementary file 1 [file toxics-12-00732-s001.zip]

Archive with 1 entries (1 files):
- toxics-3210054-supplementary.pdf
